# Supplementary material for: Transcriptome Analysis Reveals the Neuro-Immune Interactions in Duck Tembusu Virus-Infected Brain
Source: Int J Mol Sci. 2020 Mar 31;21(7):2402. doi: 10.3390/ijms21072402 (PMC7177238; doi:10.3390/ijms21072402)
Supplement: Supplementary file 1 [file ijms-21-02402-s001.zip]

Archive with 3 entries (3 files):
- Table S1 GO.xlsx
- Table S2 KEGG.xlsx
- Table S3 primers qRT-PCR.docx
