# Supplementary material for: Transcriptome Analysis Reveals the Neuro-Immune Interactions in Duck Tembusu Virus-Infected Brain
Source: Int J Mol Sci. 2020 Mar 31;21(7):2402. doi: 10.3390/ijms21072402 (PMC7177238; doi:10.3390/ijms21072402)
Supplement: Supplementary file 1 [file ijms-21-02402-s001.zip › Table S1 GO.xlsx]

## Sheet: 12h-p<0.05（10 terms）
Category	Term		Count	%	PValue	Genes	List Total	Pop Hits	Pop Total	Fold Enrichment	Bonferroni	Benjamini	FDR
GOTERM_BP_DIRECT	GO:0051607	defense response to virus	4	8	0.000288564	DDX60, IRF1, SAMHD1, RSAD2	31	34	7753	29.4231	0.0663822	0.0663822	0.371333
GOTERM_BP_DIRECT	GO:0019233	sensory perception of pain	3	6	0.00237607	PENK, CHRNA4, TAC1	31	19	7753	39.489	0.432309	0.246547	3.01995
GOTERM_BP_DIRECT	GO:0043524	negative regulation of neuron apoptotic process	3	6	0.0164094	WFS1, DRAXIN, NR4A2	31	51	7753	14.7116	0.98051	0.730884	19.2069
GOTERM_BP_DIRECT	GO:0007064	mitotic sister chromatid cohesion	2	2.98507	0.00720347	LOC101792349, LOC101792159	9	7	7753	246.127	0.0697439	0.0697439	4.24824
GOTERM_BP_DIRECT	GO:0046580	negative regulation of Ras protein signal transduction	2	2.98507	0.0102767	LOC101805096, LOC101793809	9	10	7753	172.289	0.0981428	0.0503384	6.01435
GOTERM_BP_DIRECT	GO:0031929	TOR signaling	2	2.98507	0.0112993	LOC101794767, LOC101802777	9	11	7753	156.626	0.107418	0.0371704	6.59593
GOTERM_BP_DIRECT	GO:0010468	regulation of gene expression	2	2.98507	0.0405547	LOC101792349, LOC101792159	9	40	7753	43.0722	0.338999	0.0983238	22.0104
GOTERM_CC_DIRECT	GO:0031932	TORC2 complex	2	2.98507	0.00654484	LOC101794767, LOC101802777	7	10	9145	261.286	0.0259235	0.0259235	2.47591
GOTERM_MF_DIRECT	GO:0019789	SUMO transferase activity	2	2.98507	0.0074771	LOC101789923, LOC101803793	15	4	7470	249	0.099741	0.099741	4.97043
GOTERM_MF_DIRECT	GO:0003950	NAD+ ADP-ribosyltransferase activity	2	2.98507	0.0277723	LOC101789908, LOC101798744	15	15	7470	66.4	0.325857	0.178938	17.4135

## Sheet: 24h-p<0.05（30 terms）
Category	Term		Count	%	PValue	Genes	List Total	Pop Hits	Pop Total	Fold Enrichment	Bonferroni	Benjamini	FDR
GOTERM_BP_DIRECT	GO:0051607	defense response to virus	7	0.0252007	9.41437e-06	NLRC5, LOC101797692, DDX60, IRF1, TLR3, SAMHD1, RSAD2	117	34	7753	13.6428	0.0064936	0.0064936	0.0141747
GOTERM_BP_DIRECT	GO:0045087	innate immune response	7	0.0252007	2.14882e-05	NLRC5, IFIH1, TLR2, TLR3, TRIM25, EIF2AK2, LOC101804236	117	39	7753	11.8937	0.01476	0.00740744	0.0323508
GOTERM_BP_DIRECT	GO:0007411	axon guidance	5	0.0180005	0.00741295	WNT3A, GATA3, OTX2, PAX6, ETV1	117	52	7753	6.37163	0.994194	0.642912	10.5988
GOTERM_BP_DIRECT	GO:0042593	glucose homeostasis	5	0.0180005	0.0096092	LOC101803024, PDK4, PAX6, TFAP2B, TCF7L2	117	56	7753	5.91651	0.998746	0.615008	13.5314
GOTERM_BP_DIRECT	GO:0009636	response to toxic substance	4	0.0144004	0.00226049	CNP, GJC2, EIF2AK2, LOC101804236	117	18	7753	14.7255	0.791128	0.406674	3.35017
GOTERM_BP_DIRECT	GO:2000679	positive regulation of transcription regulatory region DNA binding	3	0.0108003	0.00443756	LOC101803024, WNT3A, GATA3	117	7	7753	28.3993	0.953931	0.536712	6.47738
GOTERM_BP_DIRECT	GO:0045071	negative regulation of viral genome replication	3	0.0108003	0.00923396	RSAD2, EIF2AK2, LOC101804236	117	10	7753	19.8795	0.998371	0.656968	13.0368
GOTERM_BP_DIRECT	GO:0048709	oligodendrocyte differentiation	3	0.0108003	0.0155441	SOX10, TSPAN2, CNP	117	13	7753	15.2919	0.99998	0.742085	21.0134
GOTERM_BP_DIRECT	GO:0002088	lens development in camera-type eye	3	0.0108003	0.0205219	CRYAB, GATA3, PAX6	117	15	7753	13.253	0.999999	0.796953	26.818
GOTERM_BP_DIRECT	GO:0097191	extrinsic apoptotic signaling pathway	3	0.0108003	0.0205219	BID, P2RX7, TLR3	117	15	7753	13.253	0.999999	0.796953	26.818
GOTERM_BP_DIRECT	GO:0048589	developmental growth	3	0.0108003	0.0321511	DMBX1, SOX10, GATA3	117	19	7753	10.4629	1	0.872013	38.8638
GOTERM_BP_DIRECT	GO:0009615	response to virus	3	0.0108003	0.0421934	GATA3, EIF2AK2, LOC101804236	117	22	7753	9.03613	1	0.916756	47.7492
GOTERM_BP_DIRECT	GO:0010998	regulation of translational initiation by eIF2 alpha phosphorylation	2	0.0072002	0.0297019	EIF2AK2, LOC101804236	117	2	7753	66.265	1	0.875881	36.4924
GOTERM_BP_DIRECT	GO:0060333	interferon-gamma-mediated signaling pathway	2	0.0072002	0.0297019	NMI, IRF1	117	2	7753	66.265	1	0.875881	36.4924
GOTERM_BP_DIRECT	GO:0061303	cornea development in camera-type eye	2	0.0072002	0.0442232	KERA, PAX6	117	3	7753	44.1766	1	0.909976	49.392
GOTERM_BP_DIRECT	GO:2000553	positive regulation of T-helper 2 cell cytokine production	2	0.0072002	0.0442232	GATA3, RSAD2	117	3	7753	44.1766	1	0.909976	49.392
GOTERM_CC_DIRECT	GO:0005615	extracellular space	12	0.0432012	0.0186154	CBLN4, CD9, LOC106017690, MOV10, WNT16, LOC101801552, CBLN2, RRBP1, WNT3A, COL25A1, CNP, SLIT3	130	381	9145	2.21563	0.84142	0.368953	18.7608
GOTERM_CC_DIRECT	GO:0005576	extracellular region	9	0.0324009	0.00147143	VIP, GDF2, PAPPA, PROK1, LOC101791569, GDF10, ANOS1, C1R, LOC101791385	130	154	9145	4.11114	0.134377	0.134377	1.61499
GOTERM_CC_DIRECT	GO:0030054	cell junction	6	0.0216006	0.00689188	GABRR1, KBP, GRIK1, GRIN2C, GABRA6, CHRNA6	130	85	9145	4.96561	0.492238	0.202213	7.36175
GOTERM_CC_DIRECT	GO:0045211	postsynaptic membrane	5	0.0180005	0.00649013	KBP, CADPS2, GRIK1, GRIN2C, CHRNA6	130	53	9145	6.63643	0.471708	0.273163	6.94654
GOTERM_CC_DIRECT	GO:0042825	TAP complex	2	0.0072002	0.0280147	TAP2, TAP1	130	2	9145	70.3462	0.938248	0.427032	26.9615
GOTERM_MF_DIRECT	GO:0005509	calcium ion binding	12	0.0432012	0.0156576	PPP2R3B, EFCAB7, PPP2R3A, CDH19, FAT2, AIF1L, C1R, C1S, KCNIP1, CALB1, CASQ2, SLIT3	111	357	7470	2.26209	0.856457	0.384475	16.6374
GOTERM_MF_DIRECT	GO:0001077	transcriptional activator activity, RNA polymerase II core promoter proximal region sequence-specific binding	8	0.0288008	0.00132863	LOC101803024, GATA3, OTX2, PAX6, IRF1, TFAP2B, ETV1, NR5A2	111	113	7470	4.76441	0.150859	0.150859	1.52132
GOTERM_MF_DIRECT	GO:0000978	RNA polymerase II core promoter proximal region sequence-specific DNA binding	8	0.0288008	0.00773246	SOX10, LOC101803024, OTX2, PAX6, IRF1, ETV1, NR5A2, TCF7L2	111	155	7470	3.47341	0.615106	0.379602	8.56177
GOTERM_MF_DIRECT	GO:0003725	double-stranded RNA binding	4	0.0144004	0.0144441	IFIH1, TLR3, EIF2AK2, LOC101804236	111	35	7470	7.69112	0.832971	0.44928	15.4447
GOTERM_MF_DIRECT	GO:0000979	RNA polymerase II core promoter sequence-specific DNA binding	4	0.0144004	0.0180362	NLRC5, GATA3, PAX6, TFAP2B	111	38	7470	7.08393	0.893403	0.360929	18.9308
GOTERM_MF_DIRECT	GO:0003950	NAD+ ADP-ribosyltransferase activity	3	0.0108003	0.0199114	LOC101789908, PARP9, LOC101798744	111	15	7470	13.4595	0.915737	0.337875	20.698
GOTERM_MF_DIRECT	GO:0005234	extracellular-glutamate-gated ion channel activity	3	0.0108003	0.0253026	KBP, GRIK1, GRIN2C	111	17	7470	11.876	0.957245	0.362579	25.5848
GOTERM_MF_DIRECT	GO:0005543	phospholipid binding	3	0.0108003	0.044464	BAIAP2L2, APOH, NR5A2	111	23	7470	8.77791	0.996281	0.462915	40.8117
GOTERM_MF_DIRECT	GO:0015440	peptide-transporting ATPase activity	2	0.0072002	0.0435351	TAP2, TAP1	111	3	7470	44.8649	0.995809	0.495587	40.1448

## Sheet: 48h-p<0.05（12 terms）
Category	Term		Count	%	PValue	Genes	List Total	Pop Hits	Pop Total	Fold Enrichment	Bonferroni	Benjamini	FDR
GOTERM_BP_DIRECT	GO:0045087	innate immune response	6	4.02685	7.82568e-06	NLRC5, TLR2, TRIM25, EIF2AK2, LOC101804236, B2M	57	39	7753	20.9258	0.00175924	0.00175924	0.00999718
GOTERM_BP_DIRECT	GO:0051607	defense response to virus	4	2.68456	0.00182272	NLRC5, DDX60, IRF1, RSAD2	57	34	7753	16.0021	0.336673	0.185551	2.30378
GOTERM_BP_DIRECT	GO:0045071	negative regulation of viral genome replication	3	2.01342	0.00222194	RSAD2, EIF2AK2, LOC101804236	57	10	7753	40.8053	0.393769	0.153657	2.80179
GOTERM_BP_DIRECT	GO:0060333	interferon-gamma-mediated signaling pathway	2	1.34228	0.0143948	NMI, IRF1	57	2	7753	136.018	0.961702	0.557622	16.9092
GOTERM_BP_DIRECT	GO:0010998	regulation of translational initiation by eIF2 alpha phosphorylation	2	1.34228	0.0143948	EIF2AK2, LOC101804236	57	2	7753	136.018	0.961702	0.557622	16.9092
GOTERM_BP_DIRECT	GO:0019885	antigen processing and presentation of endogenous peptide antigen via MHC class I	2	1.34228	0.028586	ERAP1, B2M	57	4	7753	68.0088	0.998535	0.728858	30.9624
GOTERM_BP_DIRECT	GO:0007064	mitotic sister chromatid cohesion	2	1.34228	0.0494973	LOC101792349, LOC101792159	57	7	7753	38.8622	0.999989	0.850978	47.7189
GOTERM_CC_DIRECT	GO:0005634	nucleus	13	8.72483	0.0306501	EOMES, NR4A3, STAT1, CALB1, IFI35, LOC101793492, NLRC5, LOC101795022, LHX1, PCP4, LOC101795426, ZNF385B, MAB21L1	54	1159	9145	1.89955	0.807925	0.807925	26.1929
GOTERM_CC_DIRECT	GO:0045202	synapse	3	2.01342	0.0363398	GABRR1, GABRA5, CALB1	54	52	9145	9.7703	0.859405	0.62504	30.3127
GOTERM_MF_DIRECT	GO:0003950	NAD+ ADP-ribosyltransferase activity	3	2.01342	0.00684888	LOC101789908, PARP9, LOC101798744	64	15	7470	23.3438	0.36027	0.36027	6.7647
GOTERM_MF_DIRECT	GO:0019992	diacylglycerol binding	2	1.34228	0.0250918	LOC101792590, UNC13C	64	3	7470	77.8125	0.808291	0.562154	22.8175
GOTERM_MF_DIRECT	GO:0019789	SUMO transferase activity	2	1.34228	0.0333172	LOC101789923, LOC101803793	64	4	7470	58.3594	0.889475	0.520097	29.203
