# Supplementary material for: Transcriptome Analysis Reveals the Neuro-Immune Interactions in Duck Tembusu Virus-Infected Brain
Source: Int J Mol Sci. 2020 Mar 31;21(7):2402. doi: 10.3390/ijms21072402 (PMC7177238; doi:10.3390/ijms21072402)
Supplement: Supplementary file 1 [file ijms-21-02402-s001.zip › Table S2 KEGG.xlsx]

## Sheet: 12 hpi KEGG
Pathway ID	Pathway	DEGs with pathway annotation (42)	All genes with pathway annotation (5527)	Pvalue	Qvalue	Genelist	KOlist	Pathwaylink	Up-regulated	Down-regulated
ko05164	Influenza A	5	140(2.53%)	0.000587	0.0120373	gene9250,gene16215,gene3405,gene7765,gene15889,	K15045,K14754,K10652,K09447,K11220,	http://www.kegg.jp/kegg-bin/show_pathway?scale=1.0&query=&map=ko05164&use=reference&multi_query=K15045+red%0D%0AK14754+red%0D%0AK10652+red%0D%0AK09447+red%0D%0AK11220+red%0D%0A	5	0
ko04150	mTOR signaling pathway	4	57(1.03%)	6.21e-05	0.00508847	gene19751,gene4405,gene21139,gene21153,	K08267,K02991,	http://www.kegg.jp/kegg-bin/show_pathway?scale=1.0&query=&map=ko04150&use=reference&multi_query=K08267+blue%0D%0AK02991+red%0D%0A	1	3
ko03010	Ribosome	4	108(1.95%)	0.00124	0.0203701	gene4405,gene1931,gene20522,gene16245,	K02991,K02973,K02922,	http://www.kegg.jp/kegg-bin/show_pathway?scale=1.0&query=&map=ko03010&use=reference&multi_query=K02991+red%0D%0AK02973+red%0D%0AK02922+green%0D%0A	3	1
ko04622	RIG-I-like receptor signaling pathway	3	45(0.81%)	0.000343	0.00936319	gene3405,gene11170,gene7765,	K10652,K12649,K09447,	http://www.kegg.jp/kegg-bin/show_pathway?scale=1.0&query=&map=ko04622&use=reference&multi_query=K10652+red%0D%0AK12649+red%0D%0AK09447+red%0D%0A	0	4
ko04111	Cell cycle - yeast	4	73(1.32%)	0.000204	0.00834537	gene21040,gene20540,gene19233,gene21039,	K06672,	http://www.kegg.jp/kegg-bin/show_pathway?scale=1.0&query=&map=ko04111&use=reference&multi_query=K06672+blue%0D%0A	1	3
ko04120	Ubiquitin mediated proteolysis	4	132(2.39%)	0.00301	0.041195	gene5905,gene19385,gene16698,gene10187,	K02207,K16063,K10614,	http://www.kegg.jp/kegg-bin/show_pathway?scale=1.0&query=&map=ko04120&use=reference&multi_query=K02207+blue%0D%0AK16063+blue%0D%0AK10614+red%0D%0A	3	0

## Sheet: 24 hpi  KEGG
Pathway ID	Pathway	DEGs with pathway annotation (77)	All genes with pathway annotation (5527)	Pvalue	Qvalue	Genelist	KOlist	Up-regulated	Down-regulated
ko05168	Herpes simplex infection	14	148(2.68%)	1.04e-10	1.2e-08	gene7765,gene20219,gene11845,gene12647,gene15889,gene21209,gene17014,gene20220,gene20690,gene1864,gene20221,gene150,gene1866,gene11513,	K09447,K06751,K11220,K10054,K16195,K12647,K05654,K12499,K05653,K05401,K10159,	14	0
ko05164	Influenza A	12	140(2.53%)	5e-09	2.88e-07	gene9250,gene16215,gene7765,gene3405,gene11845,gene12647,gene15889,gene17014,gene20690,gene1864,gene150,gene1866,	K15045,K14754,K09447,K10652,K11220,K10054,K16195,K12647,K12499,K05401,	12	0
ko04080	Neuroactive ligand-receptor interaction	9	329(5.95%)	0.0152	0.0448	gene15067,gene3143,gene2283,gene9673,gene8552,gene18216,gene3489,gene7288,gene9582,	K05264,K05211,K05184,K04808,K05201,K05220,K05190,K04306,K05175,	6	3
ko05200	Pathways in cancer	8	322(5.83%)	0.0132	0.0427	gene5313,gene11845,gene15889,gene12874,gene12873,gene14078,gene4211,gene1113,	K04491,K11220,K10054,K05460,K00312,K01558,K04726,	6	2
ko04145	Phagosome	8	134(2.42%)	8.83e-05	0.00133	gene20219,gene21209,gene20220,gene7517,gene20221,gene11513,gene19767,gene4258,	K06751,K05654,K01330,K05653,K10159,K13884,K06560,	8	0
ko05162	Measles	7	91(1.65%)	3.84e-06	0.000147	gene16215,gene7765,gene12647,gene15889,gene17014,gene20690,gene11513,	K14754,K09447,K11220,K16195,K12647,K10159,	7	0
ko04620	Toll-like receptor signaling pathway	6	88(1.59%)	2.57e-05	0.000592	gene7765,gene15889,gene1864,gene150,gene1866,gene11513,	K09447,K11220,K12499,K05401,K10159,	6	0
ko05160	Hepatitis C	6	105(1.90%)	9.23e-05	0.00133	gene7765,gene12647,gene15889,gene20578,gene20690,gene150,	K09447,K11220,K16195,K09444,K05401,	6	0
ko05161	Hepatitis B	5	124(2.24%)	0.00158	0.0144	gene7765,gene15889,gene17014,gene150,gene11513,	K09447,K11220,K12647,K05401,K10159,	5	0
ko04310	Wnt signaling pathway	5	127(2.30%)	0.00819	0.034	gene5313,gene7525,gene14078,gene4211,gene15262,	K04491,K04512,K00312,K01558,K01691,	2	3
ko05033	Nicotine addiction	5	42(0.76%)	2.11e-05	0.000592	gene3143,gene2283,gene9673,gene3489,gene9582,	K05211,K05184,K04808,K05190,K05175,	4	1
ko04360	Axon guidance	5	128(2.32%)	0.00849	0.034	gene14351,gene13861,gene2013,gene8253,gene5296,	K04409,K06850,K05736,K06841,K07520,	5	0
ko05152	Tuberculosis	4	142(2.57%)	0.0138	0.0427	gene15889,gene11513,gene1113,gene4258,	K11220,K10159,K04726,K06560,	4	0
ko04062	Chemokine signaling pathway	4	142(2.57%)	0.0138	0.0427	gene15889,gene14351,gene1864,gene1866,	K11220,K04409,K12499,	4	0
ko04612	Antigen processing and presentation	4	43(0.78%)	0.000293	0.00374	gene20219,gene21209,gene20220,gene20221,	K06751,K05654,K05653,	4	0
ko04650	Natural killer cell mediated cytotoxicity	4	73(1.32%)	0.00331	0.0211	gene20219,gene21209,gene14351,gene1113,	K06751,K04409,K04726,	4	0
ko05211	Renal cell carcinoma	4	65(1.18%)	0.00198	0.0163	gene14351,gene12874,gene2013,gene12873,	K04409,K05460,K05736,	4	0
ko04622	RIG-I-like receptor signaling pathway	4	45(0.81%)	0.000364	0.00419	gene7765,gene3405,gene11170,gene17014,	K09447,K10652,K12649,K12647,	4	0
ko04610	Complement and coagulation cascades	3	64(1.16%)	0.0118	0.0427	gene7516,gene7517,gene19830,	K01331,K01330,K03910,	2	1
ko05416	Viral myocarditis	3	66(1.19%)	0.0131	0.0427	gene20219,gene21209,gene1113,	K06751,K04726,	3	0
ko04623	Cytosolic DNA-sensing pathway	3	37(0.67%)	0.00162	0.0144	gene7765,gene1864,gene1866,	K09447,K12499,	3	0
ko05144	Malaria	3	42(0.76%)	0.00261	0.0188	gene12874,gene12873,gene11513,	K05460,K10159,	3	0
ko05133	Pertussis	3	59(1.07%)	0.00888	0.034	gene7516,gene20578,gene7517,	K01331,K09444,K01330,	3	0
ko05120	Epithelial cell signaling in Helicobacter pylori infection	3	66(1.19%)	0.0131	0.0427	gene14351,gene1864,gene1866,	K04409,K12499,	3	0
ko04950	Maturity onset diabetes of the young	3	17(0.31%)	7.22e-05	0.00133	gene12487,gene21094,gene17410,	K08031,K08033,K08027,	2	1
ko02010	ABC transporters	3	41(0.74%)	0.00239	0.0183	gene20220,gene11086,gene20221,	K05654,K05658,K05653,	3	0
ko05323	Rheumatoid arthritis	3	71(1.28%)	0.0167	0.0481	gene1864,gene1866,gene11513,	K12499,K10159,	3	0
ko05217	Basal cell carcinoma	3	56(1.01%)	0.0074	0.034	gene5313,gene14078,gene4211,	K04491,K00312,K01558,	1	2
ko05321	Inflammatory bowel disease (IBD)	2	48(0.87%)	0.00426	0.0258	gene15889,gene11513,	K11220,K10159,	2	0
ko05140	Leishmaniasis	2	56(1.01%)	0.0074	0.034	gene15889,gene11513,	K11220,K10159,	2	0
ko04917	Prolactin signaling pathway	2	69(1.25%)	0.0152	0.0448	gene15889,gene20578,	K11220,K09444,	2	0
ko00062	Fatty acid elongation	2	26(0.47%)	0.00537	0.0294	gene15472,gene1497,	K10203,K10247,	0	2
ko05150	Staphylococcus aureus infection	2	36(0.65%)	0.0133	0.0427	gene7516,gene7517,	K01331,K01330,	2	0
ko05330	Allograft rejection	2	26(0.47%)	0.00537	0.0294	gene20219,gene21209,	K06751,	2	0
ko00770	Pantothenate and CoA biosynthesis	2	16(0.29%)	0.00128	0.0134	gene2274,gene704,	K09680,K08069,	1	1
ko05020	Prion diseases	2	29(0.52%)	0.00732	0.034	gene1864,gene1866,	K12499,	2	0
ko04940	Type I diabetes mellitus	2	28(0.51%)	0.00663	0.034	gene20219,gene21209,	K06751,	2	0
ko05320	Autoimmune thyroid disease	2	31(0.56%)	0.00883	0.034	gene20219,gene21209,	K06751,	2	0
ko05340	Primary immunodeficiency	2	30(0.54%)	0.00806	0.034	gene20220,gene20221,	K05654,K05653,	2	0
ko05332	Graft-versus-host disease	2	21(0.38%)	0.00289	0.0195	gene20219,gene21209,	K06751,	2	0

## Sheet: 48 hpi KEGG
Pathway ID	Pathway	DEGs with pathway annotation (56)	All genes with pathway annotation (5527)	Pvalue	Qvalue	Genelist	KOlist	Up-regulated	Down-regulated
ko05168	Herpes simplex infection	9	148(2.68%)	1.85068e-07	1.98023e-05	gene13473,gene7765,gene15889,gene20219,gene5905,gene12647,gene11845,gene20690,gene11513,	K12886,K09447,K11220,K06751,K02207,K16195,K10054,K10159,	5	4
ko05164	Influenza A	8	140(2.53%)	1.03816e-06	5.55415e-05	gene9250,gene3405,gene16215,gene7765,gene15889,gene12647,gene11845,gene20690,	K15045,K10652,K14754,K09447,K11220,K16195,K10054,	8	0
ko05162	Measles	6	91(1.65%)	2.94537e-06	0.000105052	gene16215,gene7765,gene15889gene12647,gene20690,gene11513,	K14754,K09447,K11220,K16195,K10159,	5	1
ko05203	Viral carcinogenesis	6	161(2.91%)	0.00109002	0.0129592	gene13473,gene7765,gene20219,gene20743,gene12647,gene20690,	K12886,K09447,K06751,K09048,K16195,	3	3
ko05160	Hepatitis C	5	105(1.90%)	7.88561e-05	0.0021094	gene7765,gene15889,gene12647,gene20690,gene20578,	K09447,K11220,K16195,K09444,	5	0
ko04120	Ubiquitin mediated proteolysis	5	132(2.39%)	0.00201917	0.0166193	gene10187,gene19385,gene5905,gene16698,gene11845,	K10614,K16063,K02207,K10054,	2	3
ko04630	Jak-STAT signaling pathway	4	113(2.04%)	0.000903147	0.0129592	gene15889,gene19385,gene16698,gene1403,	K11220,K16063,K05066,	2	2
ko05161	Hepatitis B	4	124(2.24%)	0.00146544	0.0142548	gene7765,gene15889,gene20743,gene11513,	K09447,K11220,K09048,K10159,	2	2
ko04723	Retrograde endocannabinoid signaling	4	103(1.86%)	0.00366658	0.0245203	gene3489,gene2283,gene12609,gene15118,	K05190,K05184,K04634,K05175,	1	3
ko04111	Cell cycle - yeast	4	73(1.32%)	0.000791889	0.0129592	gene21040,gene20540,gene19233,gene21039,	K06672,	0	4
ko05145	Toxoplasmosis	3	111(2.01%)	0.00504924	0.028869	gene15889,gene2375,gene11513,	K11220,K05637,K10159,	1	2
ko04620	Toll-like receptor signaling pathway	3	88(1.59%)	0.00184074	0.0164133	gene7765,gene15889,gene11513,	K09447,K11220,K10159,	2	1
ko04727	GABAergic synapse	3	80(1.45%)	0.00845282	0.0411115	gene3489,gene2283,gene15118,	K05190,K05184,K05175,	1	2
ko04622	RIG-I-like receptor signaling pathway	3	45(0.81%)	0.00103455	0.0129592	gene3405,gene11170,gene7765,	K10652,K12649,K09447,	3	0
ko05222	Small cell lung cancer	3	80(1.45%)	0.00845282	0.0411115	gene19385,gene16698,gene2375,	K16063,K05637,	0	3
ko04150	mTOR signaling pathway	3	57(1.03%)	0.00250682	0.017882	gene19751,gene21139,gene21153,	K08267,	0	3
ko05033	Nicotine addiction	3	42(0.76%)	0.000794895	0.0129592	gene3489,gene2283,gene15118,	K05190,K05184,K05175,	1	2
ko05032	Morphine addiction	3	79(1.43%)	0.00809024	0.0411115	gene3489,gene2283,gene15118,	K05190,K05184,K05175,	1	2
ko04917	Prolactin signaling pathway	2	69(1.25%)	0.00501545	0.028869	gene15889,gene20578,	K11220,K09444,	2	0
ko05140	Leishmaniasis	2	56(1.01%)	0.00234842	0.017882	gene15889,gene11513,	K11220,K10159,	1	1
ko05321	Inflammatory bowel disease (IBD)	2	48(0.87%)	0.001321	0.0141347	gene15889,gene11513,	K11220,K10159,	1	1
ko04961	Endocrine and other factor-regulated calcium reabsorption	2	35(0.63%)	0.00512627	0.028869	gene19441,gene12609,	K14757,K04634,	0	2
ko04612	Antigen processing and presentation	2	43(0.78%)	0.00913	0.0424744	gene20219,gene7934,	K06751,K08055,	1	1
ko00770	Pantothenate and CoA biosynthesis	1	16(0.29%)	0.0110475	0.0492534	gene2274,	K09680,	0	1
